# Supplementary material for: Ab-Initio Study of Magnetically Intercalated Platinum Diselenide: The Impact of Platinum Vacancies
Source: Materials (Basel). 2021 Jul 27;14(15):4167. doi: 10.3390/ma14154167 (PMC8348902; doi:10.3390/ma14154167)
Supplement: Supplementary file 1 [file materials-14-04167-s001.zip]

Archive with 1 entries (1 files):
- materials-1259932-supplementary.pdf
